# Supplementary material for: Control of Overfitting with Physics
Source: Entropy (Basel). 2024 Dec 13;26(12):1090. doi: 10.3390/e26121090 (PMC11675240; doi:10.3390/e26121090)
Supplement: Supplementary file 1 [file entropy-26-01090-s001.zip]

Archive with 1 entries (1 files):
- entropy-3280706-supplementary.mp4
